# Supplementary material for: SEC23B Loss-of-Function Suppresses Hepcidin Expression by Impairing Glycosylation Pathway in Human Hepatic Cells
Source: Int J Mol Sci. 2022 Jan 24;23(3):1304. doi: 10.3390/ijms23031304 (PMC8835815; doi:10.3390/ijms23031304)
Supplement: Supplementary file 1 [file ijms-23-01304-s001.zip]

Archive with 1 entries (1 files):
- ijms-1554361-supplementary.pdf
